# Supplementary material for: Enhancing Salt Tolerance in Poplar Seedlings through Arbuscular Mycorrhizal Fungi Symbiosis
Source: Plants (Basel). 2024 Jan 14;13(2):233. doi: 10.3390/plants13020233 (PMC10820157; doi:10.3390/plants13020233)
Supplement: Supplementary file 1 [file plants-13-00233-s001.zip]

Archive with 1 entries (1 files):
- plants-2774587-supplementary.pdf
